# Supplementary material for: Clinical performance of metagenomic next-generation sequencing for diagnosis of pulmonary Aspergillus infection and colonization
Source: Front Cell Infect Microbiol. 2024 Mar 28;14:1345706. doi: 10.3389/fcimb.2024.1345706 (PMC11007027; doi:10.3389/fcimb.2024.1345706)
Supplement: Supplementary file 1 [file DataSheet_1.xlsx]

## Sheet: Sheet1
Supplementary Table1. The mNGS and conventional microbiological testing (CMT) results of patients with Aspergillus infection and colonization. CPA: chronic pulmonary aspergillosis; IPA: invasive pulmonary aspergillosis; CNPA: Chronic necrotizing pulmonary aspergillosis. The red font represents the distribution of Aspergillus detected. "/" represents not performing this test.
Sample	Gender	Age	Group	Types of disease	Classifications of IPA and CNPA	mNGS bacteria-RPTM	mNGS fungi-RPTM	mNGS virus-RPTM	Blood Culture	BALF Culture	Sputum Culture	Throat swab culture	Protected specimen brush culture	Other samples culture	Smear	G test (pg/mL)	GM test (ug/L)	SARS-CoV-2 PCR test	T-spot	GeneXpert	Serum antigen
1	Female	63	Aspergillus infection	CPA		Pseudomonas aeruginosa-136	Aspergillus fumigatus-133		/	Negative	Pseudomonas aeruginosa	/	Negative	/	Fungi negative (Throat swab)	＜5.00	0.23	Negative	/	Negative	/
2	Male	72	Aspergillus infection	CPA			Paecilomyces lilacinus-38 Aspergillus fumigatus-17		/	Negative	/	/	Negative	/	Fungi negative (Throat swab)	＜5.00	0.08	Negative	Negative	Negative	/
3	Female	65	Aspergillus infection	CPA		Corynebacterium pseudodiphtheriticum-45	Aspergillus oryzae-49 Candida albicans-606 Talaromyces marneffei-16 Pneumocystis jirovecii-3190	Epstein-Barr virus-3941 Herpes simplex virus type 1-246 Cytomegalovirus-266	Negative	Aspergillus flavus	Candida albicans; Pseudomonas	Candida albicans	/	Candida albicans; Candida krusei (Stool)	Fungi negative (Throat swab)	0.4	8.73	/	/	Negative	/
4	Male	89	Aspergillus infection	CNPA	Probable	Mycobacterium tuberculosis complex-620 Pseudomonas aeruginosa-329487 Corynebacterium accolens-3770	Candida glabrata-485 Candida albicans-1291 Aspergillus fumigatus-16		/	Pseudomonas aeruginosa; Candida albicans; Candida parapsilosis； Mycobacterium tuberculosis	Candida albicans; Candida parapsilosis	Candida albicans	/	/	Fungi negative (Throat swab)	0.13	0.38	/	Positive	Positive	/
5	Male	82	Aspergillus infection	CPA		Staphylococcus haemolyticus-40 Haemophilus influenzae-20141 Corynebacterium accolens-1080	Aspergillus fumigatus-172		/	Aspergillus fumigatus	Negative	/	Aspergillus fumigatus	/	Fungi negative (Throat swab)	0.1	0.69	/	/	Negative	/
6	Female	70	Aspergillus infection	IPA	Proven	Mycoplasma pneumoniae-1 Klebsiella pneumoniae-277 Streptococcus pneumoniae-1506	Cryptococcus neoformans-115 Aspergillus fumigatus-63997		/	Aspergillus fumigatus	Candida albicans	/	Aspergillus fumigatus	/	Fungi negative (Throat swab)	0.13	4.88	/	Positive	Negative	/
7	Female	34	Aspergillus infection	CPA		Nocardia asiatica-1786	Aspergillus ruber-14		/	Negative	Negative	/	/	/	Fungi negative (Throat swab)	0.15	0.18	/	/	Negative	Negative (Influenza virus antigens)
8	Male	59	Aspergillus infection	CNPA	Proven	Staphylococcus aureus-249 Nocardia aobensis-205 Haemophilus influenzae-100 Mycobacterium tuberculosis complex-638 Corynebacterium accolens-147	Aspergillus fumigatus-1145		/	Aspergillus fumigatus	Negative	/	Aspergillus fumigatus	/	Fungi negative (Throat swab)	0.11	7.34	/	Positive	Positive	/
9	Female	66	Aspergillus infection	IPA	Proven	Nocardia transvalensis-97 Acinetobacter baumannii-14552	Aspergillus fumigatus-2127		/	Acinetobacter baumannii	Acinetobacter baumannii; Candida albicans	Candida albicans	Acinetobacter baumannii; Aspergillus fumigatus	/	Fungi negative (Throat swab)	/	/	/	/	Negative	/
10	Male	84	Aspergillus infection	IPA	Proven	Corynebacterium accolens-8149	Aspergillus fumigatus-24142 Candida albicans-1289		/	Aspergillus flavus	Candida albicans; Aspergillus flavus	Candida albicans	Candida albicans	/	Fungi negative (Throat swab)	＜5.00	1.58	/	Negative	Negative	/
11	Male	86	Aspergillus infection	IPA	Proven	Enterococcus faecium-7836 Burkholderia multivorans-123 Mycobacterium tuberculosis complex-1 Corynebacterium accolens-5838	Candida albicans-12692 Aspergillus fumigatus-54		/	Negative	Candida albicans; Candida tropicalis	Candida albicans	Negative	Negative (Pleural effusion; Puncture fluid)； Corynebacterium (Tissue)	/	＜5.00	0.96	/	Positive	Negative	/
12	Female	60	Aspergillus infection	IPA	Proven	Mycobacteroides abscessus-52 Pseudomonas aeruginosa-31191	Aspergillus fumigatus-1746		/	Pseudomonas aeruginosa	/	Negative	Negative	/	Fungi negative (Throat swab)	＜5.00	2.7	/	Negative	Negative	/
13	Male	84	Aspergillus infection	IPA	Proven	Chlamydia psittaci-43016 Corynebacterium accolens-1584 Mycobacterium tuberculosis complex-15	Aspergillus flavus-83		/	Negative	/	Negative	Negative	/	Fungi negative (Throat swab)	/	0.77	/	/	Positive	/
14	Male	51	Aspergillus infection	IPA	Proven		Aspergillus fumigatus-45	Influenza A virus-39	/	Negative	Klebsiella pneumoniae	Negative	Negative	/	Fungi negative (Throat swab)	/	0.52	/	/	Negative	/
15	Female	67	Aspergillus infection	IPA	Proven	Arcanobacterium haemolyticum-101	Aspergillus fumigatus-10756		/	Negative	/	Negative	Negative	/	/	/	/	/	/	Negative	/
16	Male	55	Aspergillus infection	IPA	Proven		Aspergillus fumigatus-1991		/	Aspergillus fumigatus	Aspergillus fumigatus	Negative	/	Aspergillus fumigatus	Fungi negative (Throat swab)	/	4.55	/	/	Negative	/
17	Male	67	Aspergillus infection	IPA	Proven	Rhizobium pusense-4526 Alcaligenes faecalis-337134 Pseudomonas guariconensis-7902	Aspergillus flavus-429 Aspergillus oryzae-332		/	Aspergillus flavus; Alcaligenes odorans	Aspergillus flavus	/	Pseudomonas guariconensis	/	/	/	2.19	/	/	Negative	/
18	Male	80	Aspergillus infection	IPA	Proven		Aspergillus fumigatus-23		/	Negative	Klebsiella pneumoniae; Candida albicans	Candida albicans; Klebsiella pneumoniae	Negative	/	Fungi negative (Throat swab)	< 5.00	0.77	/	/	Negative	/
19	Female	58	Aspergillus infection	IPA	Proven		Aspergillus fumigatus-47		/	Negative	Negative	Negative	Negative	/	Fungi negative (Throat swab)	< 5.00	0.75	/	/	Negative	/
20	Female	61	Aspergillus infection	IPA	Proven	Enterococcus faecium-189	Candida tropicalis-253 Aspergillus fumigatus-35		/	Aspergillus fumigatus	/	/	Aspergillus fumigatus	/	/	< 5.00	1.8	/	Negative	Positive	/
21	Male	67	Aspergillus infection	IPA	Proven	Stenotrophomonas maltophilia-52 Mycobacterium tuberculosis complex-8	Aspergillus flavus-469		/	Negative	Negative	Staphylococcus aureus	Negative	/	Fungi negative (Throat swab)	< 5.00	2.35	/	Positive	Negative	/
22	Male	70	Aspergillus infection	IPA	Proven		Aspergillus fumigatus-1		/	Negative	Pseudomonas aeruginosa	Negative	Negative	/	Fungi negative (Throat swab)	< 5.00	0.26	/	/	Negative	/
23	Female	80	Aspergillus infection	IPA	Proven	Staphylococcus aureus-236 Corynebacterium accolens-2894 Streptococcus agalactiae-49815 Klebsiella aerogenes-11144 Mycobacterium tuberculosis complex-13256	Aspergillus flavus-3		/	Negative	Candida tropicalis; Candida glabrata	Candida glabrata	Negative	/	/	< 5.00	0.17	/	Positive	Positive	/
24	Female	55	Aspergillus infection	IPA	Proven	Raoultella ornithinolytica-75 Enterobacter asburiae-21 Corynebacterium accolens-958	Aspergillus fumigatus-1 Candida albicans-35		/	Negative	Candida albicans	Negative	Negative	/	Fungi negative (Throat swab)	/	/	/	/	Negative	/
25	Male	65	Aspergillus infection	IPA	Proven		Aspergillus fumigatus-191		/	Aspergillus fumigatus	Negative	Negative	Aspergillus fumigatus	/	Fungi negative (Throat swab)	/	/	/	Positive	Negative	/
26	Female	66	Aspergillus infection	IPA	Proven	Acinetobacter nosocomialis-32 Staphylococcus haemolyticus-220 Enterococcus faecalis-680	Aspergillus fumigatus-3223		/	Acinetobacter baumannii； Aspergillus fumigatus	Negative	Negative	/	/	/	/	/	Negative	/	Negative	/
27	Male	55	Aspergillus infection	IPA	Proven	Nocardia terpenica-23 Enterococcus avium-44 Streptococcus pneumoniae-1040	Candida albicans-4416 Aspergillus fumigatus-1015		/	Aspergillus fumigatus; Candida albicans	Candida albicans	/	Aspergillus fumigatus	/	Fungi negative (Throat swab)	<5.00	/	/	/	Negative	/
28	Male	74	Aspergillus infection	IPA	Proven	Klebsiella pneumoniae-2107 Pseudomonas aeruginosa-1057 Acinetobacter baumannii-101	Penicillium oxalicum-555 Aspergillus terreus-1586 Cunninghamella bertholletiae-84		/	Negative	Negative	Klebsiella pneumoniae	Negative	/	Fungi negative (Throat swab)	＜5.00	3.23	/	/	Negative	Negative (cryptococcal capsular antigen)
29	Male	72	Aspergillus infection	IPA	Proven	Pseudomonas aeruginosa -40893	Aspergillus fumigatus-301		/	Aspergillus fumigatus	Pseudomonas aeruginosa	/	Aspergillus fumigatus	/	/	＜5.00	4.66	/	/	Negative	Negative (cryptococcal capsular antigen)
30	Female	65	Aspergillus infection	IPA	Proven	Streptococcus pseudopneumoniae-5472 Streptococcus pneumoniae-2443	Aspergillus fumigatus-12559		/	Aspergillus fumigatus	Aspergillus fumigatus; Candida albicans	/	Aspergillus fumigatus	/	/	＜5.00	6.74	/	/	Negative	Negative (cryptococcal capsular antigen)
31	Male	88	Aspergillus infection	IPA	Proven	Staphylococcus haemolyticus-17352 Acinetobacter nosocomialis349	Aspergillus fumigatus-553		/	Aspergillus fumigatus	Aspergillus fumigatus	Negative	Aspergillus fumigatus; Aspergillus flavus	/	/	/	7.61	/	Negative	Negative	Negative (cryptococcal capsular antigen)
32	Female	73	Aspergillus infection	IPA	Proven	Pseudomonas aeruginosa-37	Aspergillus fumigatus-1340		/	Negative	Aspergillus fumigatus; Acinetobacter	/	Aspergillus fumigatus	/	/	/	3.61	/	/	Negative	/
33	Male	76	Aspergillus infection	IPA	Proven	Mycobacterium avium complex-409	Aspergillus fumigatus-9 Candida albicans-206		/	Negative	Candida albicans	Candida albicans	Negative	/	/	＜5.00	0.32	/	Negative	Negative	Negative (cryptococcal capsular antigen)
34	Female	73	Aspergillus infection	IPA	Proven	Haemophilus influenzae-791	Aspergillus fumigatus-1538 Candida albicans-2213		/	Negative	Candida albicans	/	Negative	/	/	/	0.22	/	/	Negative	/
35	Male	73	Aspergillus infection	IPA	Proven	Corynebacterium pseudodiphtheriticum-210	Aspergillus flavus-80		/	Negative	Negative	/	Negative	/	/	/	8.01	/	Positive	Negative	/
36	Male	59	Aspergillus infection	IPA	Proven	Streptococcus pneumoniae-69	Aspergillus fumigatus-41		/	Aspergillus fumigatus	/	/	Negative	/	/	＜5.00	/	/	Positive	Negative	/
37	Female	21	Aspergillus colonization				Paecilomyces lilacinus-4		/	Negative	Acinetobacter baumannii	/	Negative	/	/	＜5.00	0.15	Negative	Negative	Negative	/
38	Male	63	Aspergillus colonization			Pseudomonas aeruginosa-214575 Corynebacterium accolens-769	Paecilomyces lilacinus-7		/	Pseudomonas aeruginosa	Pseudomonas aeruginosa	/	Pseudomonas aeruginosa	/	Tuberculosis negative (Protected specimen brush)	/	0.4	Negative	/	Negative	/
39	Male	63	Aspergillus colonization				Aspergillus fumigatus-1		/	Negative	Negative	/	Negative	/	Fungi negative (Throat swab) Tuberculosis negative (Protected specimen brush)	＜5.00	0.14	Negative	Positive	Negative	/
40	Male	59	Aspergillus colonization			Corynebacterium accolens-38419 Mycobacterium tuberculosis complex-164848	Aspergillus terreus-11		/	Negative	Negative	/	Negative	/	/	＜5.00	0.13	Negative	/	Positive	/
41	Female	56	Aspergillus colonization			Streptococcus pseudopneumoniae-141 Streptococcus pneumoniae-382	Schizophyllum commune-1038 Aspergillus oryzae-5		/	Negative	/	/	Negative	/	/	0.11	0.76	/	/	Negative	/
42	Male	85	Aspergillus colonization			Legionella pneumophila-10243	Aspergillus oryzae-2		/	Negative	Negative	Negative	Negative	/	Fungi negative (Throat swab)	0.12	0.17	/	/	Negative	Negative (Influenza virus antigens)
43	Male	73	Aspergillus colonization				Aspergillus tubingen-4		/	Negative	Negative	Negative	Negative	/	Fungi negative (Throat swab)	/	3.69	/	/	Negative	/
44	Female	34	Aspergillus colonization			Staphylococcus hominis-80	Aspergillus unguis-1		/	Negative	Negative	Negative	Negative	/	Fungi negative (Throat swab)	/	0.17	/	/	Negative	/
45	Male	63	Aspergillus colonization			Corynebacterium accolens-326 Klebsiella variicola-380050 Acinetobacter nosocomialis-17302	Aspergillus fumigatus-4		/	Klebsiella variicola	/	Negative	Klebsiella variicola; Aspergillus fumigatus	/	Fungi negative (Throat swab)	/	0.99	/	/	Negative	/
46	Male	55	Aspergillus colonization			Streptococcus pneumoniae-34	Aspergillus glaucus-4		/	Negative	Candida albicans	Candida albicans	Negative	/	Fungi negative (Throat swab)	＜5.00	0.17	/	Negative	Negative	/
47	Male	52	Aspergillus colonization				Candida albicans-322 Aspergillus niger-14		/	Negative	Negative	Negative	Negative	Negative (Pleural effusion; Puncture fluid)	Fungi negative (Throat swab)	＜5.00	0.14	/	Positive	Negative	/
48	Male	74	Aspergillus colonization			Klebsiella pneumoniae-46	Aspergillus versicolor-2		/	Negative	Candida albicans; Klebsiella pneumoniae	Candida albicans; Klebsiella pneumoniae; Acinetobacter baumannii	Negative	/	Fungi positive (Throat swab)	＜5.00	0.21	/	Positive	Negative	/
49	Male	56	Aspergillus colonization			Mycobacterium kansasii-28	Paecilomyces lilacinus-30 Aspergillus niger-22		/	Negative	/	Negative	Negative	/	Fungi negative (Throat swab)	＜5.00	0.21	/	Negative	Negative	Negative (cryptococcal capsular antigen)
50	Male	64	Aspergillus colonization			Acinetobacter baumannii-268 Microbacterium laevaniformans-90 Enterococcus faecium-73 Corynebacterium accolens-90	Candida albicans-288 Aspergillus fumigatus-1		/	Negative	Negative	Negative	Negative	/	Fungi negative (Throat swab)	6.39	0.17	/	Positive	Negative	Negative (cryptococcal capsular antigen)
51	Male	68	Aspergillus colonization				Aspergillus fumigatus-7		/	Negative	Negative	Negative	Negative	/	Fungi negative (Throat swab)	/	0.24	/	/	Negative	/
52	Female	60	Aspergillus colonization				Cryptococcus neoformans-167 Pneumocystis jirovecii-203 Aspergillus fumigatus-1		/	Negative	Candida albicans	/	Negative	Negative (CSF)	/	＜5.00	0.43	/	/	Negative	Positive for serum and CSF (cryptococcal capsular antigen)
53	Male	61	Aspergillus colonization				Aspergillus chevalieri-11		/	Negative	/	/	Negative	/	Fungi negative (Throat swab)	/	/	/	Negative	Negative	/
54	Male	78	Aspergillus colonization				Candida albicans-94 Aspergillus versicolor-9		/	Negative	Candida albicans	Negative	Negative	/	Fungi negative (Throat swab)	/	0.25	/	/	Negative	/
55	Female	58	Aspergillus colonization			Corynebacterium accolens-2306 Chlamydia psittaci-18 Arcanobacterium haemolyticum-34	Aspergillus glaucus-3		Negative	Negative	/	/	Negative	/	/	/	0.21	/	/	Negative	/
56	Female	55	Aspergillus colonization			Klebsiella pneumoniae-368 Corynebacterium accolens-297	Aspergillus fumigatus-21		Negative	Negative	/	/	Negative	/	/	/	0.17	/	/	Negative	/
57	Female	83	Aspergillus colonization			Enterococcus faecium-87 Corynebacterium striatum-29	Cryptococcus neoformans-49 Candida albicans-655 Pneumocystis jirovecii-32 Aspergillus fumigatus-36	Human papillomavirus type 196-15 Cytomegalovirus-3477	/	Candida albicans	Candida albicans	Candida albicans	Candida albicans	/	Fungi negative (Throat swab)	/	/	/	/	Negative	/
58	Female	65	Aspergillus colonization			Staphylococcus aureus-435408 Corynebacterium accolens-141	Aspergillus niger-1		/	Staphylococcus aureus	Staphylococcus aureus	Negative	Negative	/	Fungi negative (Throat swab)	<5.00	/	/	/	/	/
59	Female	89	Aspergillus colonization			Mycobacterium tuberculosis complex-16510 Arcanobacterium haemolyticum-131	Candida albicans-1011 Aspergillus niger-13		/	Negative	Candida albicans	Negative	/	/	Fungi negative (Throat swab)	<5.00	0.12	/	/	Negative	/
60	Male	66	Aspergillus colonization			Corynebacterium accolens-478	Aspergillus niger-13		/	Negative	Negative	/	Negative	/	/	/	0.16	/	/	Negative	/
61	Male	29	Aspergillus colonization			Pseudomonas aeruginosa-556219 Tropheryma whipplei-486	Aspergillus fumigatus-1		/	Pseudomonas aeruginosa	Pseudomonas aeruginosa	Negative	Pseudomonas aeruginosa	/	/	＜5.00	0.37	/	Positive	Negative	/
62	Male	54	Aspergillus colonization				Cryptococcus neoformans-2527 Aspergillus flavus-300		/	Cryptococcus neoformans	Negative	/	Negative	/	/	＜5.00	0.55	/	Negative	Negative	Positive (cryptococcal capsular antigen)
63	Male	70	Aspergillus colonization				Penicillium oxalicum-42 Aspergillus flavus-13		/	Negative	Negative	Negative	Negative	/	Fungi negative (Throat swab)	＜5.00	3.34	/	/	Negative	Negative (cryptococcal capsular antigen)
64	Female	67	Aspergillus colonization			Corynebacterium pseudodiphtheriticum-888	Aspergillus niger-43		/	Negative	/	Negative	Negative	/	Fungi negative (Throat swab)	/	0.65	/	/	Negative	/
65	Female	69	Aspergillus colonization			Corynebacterium accolens-122054 Staphylococcus epidermidis-90863 Klebsiella aerogenes-3162 Chlamydia psittaci-30115	Malassezia restricta-20724 Aspergillus ochraceus-12		Staphylococcus hominis	Enterobacter aerogenes	Negative	Negative	Negative	/	Fungi negative (Throat swab)	/	4.43	/	/	Negative	/
66	Male	57	Aspergillus colonization			Corynebacterium accolens-5319 Mycobacterium tuberculosis complex-19 Microbacterium laevaniformans-41	Aspergillus fumigatus-1		/	Negative	Negative	Negative	Negative	/	Fungi negative (Throat swab)	＜5.00	0.37	/	Positive	Positive	/
67	Male	58	Aspergillus colonization			Mycobacterium tuberculosis complex-11 Burkholderia multivorans-91	Aspergillus nidulans-1		Negative	Negative	Negative	/	Negative	/	Fungi negative (Throat swab)	＜5.00	0.17	/	Positive	Positive	/
68	Female	64	Aspergillus colonization			Mycoplasma pneumoniae-470	Exophiala dermatitidis-85754 Aspergillus fumigatus-4		/	Negative	Candida albicans	/	Negative	/	/	/	0.28	/	Negative	Negative	Negative (cryptococcal capsular antigen)
